# Supplementary material for: The Carniolan Honeybee from Slovenia—A Complete and Annotated Mitochondrial Genome with Comparisons to Closely Related Apis mellifera Subspecies
Source: Insects. 2022 Apr 22;13(5):403. doi: 10.3390/insects13050403 (PMC9146700; doi:10.3390/insects13050403)
Supplement: Supplementary file 1 [file insects-13-00403-s001.zip]

Archive with 13 entries (13 files):
- insects-1411432-supplementary-Figure S1.pdf
- insects-1411432-supplementary-Figure S2.pdf
- insects-1411432-supplementary-Figure S3.pdf
- insects-1411432-supplementary-Figure S4.pdf
- insects-1411432-supplementary-Figure S5.pdf
- insects-1411432-supplementary-Figure S6.pdf
- insects-1411432-supplementary-Figure S7.pdf
- S1.xlsx
- S2.xlsx
- S3.xlsx
- S4.xlsx
- S5.xlsx
- S6.xlsx
