# Supplementary material for: The Carniolan Honeybee from Slovenia—A Complete and Annotated Mitochondrial Genome with Comparisons to Closely Related Apis mellifera Subspecies
Source: Insects. 2022 Apr 22;13(5):403. doi: 10.3390/insects13050403 (PMC9146700; doi:10.3390/insects13050403)
Supplement: Supplementary file 1 [file insects-13-00403-s001.zip › S1.xlsx]

## Sheet: selected_mt_for_analysis
accession	subspecies	title of publication	doi/pmid/pmcid	authors	notes
AP018403	Apis mellifera carpatica	Comparative analysis of mitochondrial genomes of the honey bee subspecies A. m. caucasica and A. m. carpathica and refinement of their evolutionary lineages	10.1080/00218839.2019.1622320	Rustem Ilyasov, Alexei Nikolenko, Varis Tuktarov, Kenji Goto, Jun-IchiTakahashi & Hyung Wook Kwon
AP018404	Apis mellifera caucasica	Comparative analysis of mitochondrial genomes of the honey bee subspecies A. m. caucasica and A. m. carpathica and refinement of their evolutionary lineages	10.1080/00218839.2019.1622320	Rustem Ilyasov, Alexei Nikolenko, Varis Tuktarov, Kenji Goto, Jun-IchiTakahashi & Hyung Wook Kwon
AP018432	Apis mellifera	The complete mitochondrial genome of a Buckfast bee, Apis mellifera (Insecta: Hymenoptera: Apidae) in Northern Ireland	10.1080/23802359.2018.1450660	Hisashi Okuyama, John Hill, Stephen John Martin & Jun-ichi Takahashi	The organism is stated to be Apis mellifera, strain is said to be "Buckfast".
AP018434	Apis mellifera	The complete mitochondrial genome of the dusky brown-gray-colored honeybee, Apis mellifera (insecta: Hymenoptera: Apidae) of New Zealand	10.1080/23802359.2018.1507641	Okuyama,H. and Takahashi,J.	Perhaps the subspecies is A. mellifera mellifera; strain "blackbee"
AP018435	Apis mellifera	The complete mitochondrial genome of the yellow coloured honeybee Apis mellifera (Insecta: Hymenoptera: Apidae) of New Zealand	10.1080/23802359.2017.1422401	Okuyama,H. and Takahashi,J.	The sequence source organism is labelled Apis mellifera with no subspecies. However, the strain is stated to be "Italian". The origin of the sample is New Zealand
KM458618	Apis mellifera intermissa	Complete mitochondrial genome of the Algerian honeybee, Apis mellifera intermissa (Hymenoptera: Apidae)	10.3109/19401736.2014.963815	Hu,P., Lu,Z.X., Wang,Y.Z., Zhao,R.B., Zhang,A.L., Guan,X., Zhang,H.X. and Niu,H.
KP163643	Apis mellifera syriaca	Mitochondrial genome of the Levant Region honeybee, Apis mellifera syriaca (Hymenoptera: Apidae)	10.3109/19401736.2014.1003846	Haddad,N.
KX870183	Apis mellifera capensis	The complete mitochondrial genome of the Cape honey bee, Apis mellifera capensis Esch. (Insecta: hymenoptera: apidae)	10.1080/23802359.2016.1241682	Eimanifar,A., Kimball,R.T., Braun,E.L. and Ellis,J.D.
KY464957	Apis mellifera meda	The complete mitochondrial genome of Apis mellifera meda (Insecta: Hymenoptera: Apidae)	10.1080/23802359.2017.1325342	Eimanifar,A., Kimball,R.T., Braun,E.L., Fuchs, S., Grünewald,B., and Ellis,J.D.
KY464958	Apis mellifera lamarckii	The complete mitochondrial genome of the Egyptian honey bee, Apis mellifera lamarckii (Insecta: Hymenoptera: Apidae)	10.1080/23802359.2017.1325343	Eimanifar,A., Kimball,R.T., Braun,E.L. and Ellis,J.D.
KY614238	Apis mellifera scutellata	The complete mitochondrial genome of the Asian cavity-nesting honey bee, Apis koschevnikovi Enderlein (Insecta: hymenoptera: Apidae)	10.1080/23802359.2016.1275847	Eimanifar,A., Kimball,R.T., Braun,E.L. and Ellis,J.D.	Article is about the cavity nesting bee but this sequence is labelled as scutellata, the accession number cannot be found inside the article, it is unclear where this sequence comes from
MF351881	Apis mellifera sahariensis	Mitochondrial genome of the North African Sahara Honeybee, Apis mellifera sahariensis (Hymenoptera: Apidae)	10.1080/23802359.2017.1365647	Haddad,N., Adjlane,N., Loucif-Ayad,W., Al-Nakeeb,K. and Sicheritz-Ponten,T.
MF678581	Apis mellifera monticola	The complete mitochondrial genome of an east African honey bee, Apis mellifera monticola Smith (Insecta: Hymenoptera: Apidae)	10.1080/23802359.2017.1372722	Eimanifar,A., Kimball,R.T., Braun,E.L., Fuchs,S., Grunewald,B. and Ellis,J.D.
MH341407	Apis mellifera ligustica	Single-nucleotide polymorphism markers in mitochondrial genomes for identifying Varroa destructor-resistant and -susceptible strains of Apis mellifera (Hymenoptera: Apidae)	10.1080/24701394.2018.1551385	Kim,J.S., Wang,A.R., Kim,M.J., Lee,K.H. and Kim,I.
MH341408	Apis mellifera ligustica	Single-nucleotide polymorphism markers in mitochondrial genomes for identifying Varroa destructor-resistant and -susceptible strains of Apis mellifera (Hymenoptera: Apidae)	10.1080/24701394.2018.1551385	Kim,J.S., Wang,A.R., Kim,M.J., Lee,K.H. and Kim,I.
MN119925	Apis mellifera unicolor	The complete mitochondrial genome of Apis mellifera unicolor (Insecta: Hymenoptera: Apidae), the Malagasy honey bee	10.1080/23802359.2019.1671247	Boardman,L., Eimanifar,A., Kimball,R.T., Braun,E.L., Fuchs,S., Grunewald,B. and Ellis,J.D.
MN250878	Apis mellifera carnica	The mitochondrial genome of the Carniolan honey bee, Apis mellifera carnica (Insecta: Hymenoptera: Apidae)	10.1080/23802359.2019.1671250	Boardman,L., Eimanifar,A., Kimball,R.T., Braun,E.L., Fuchs,S., Grunewald,B. and Ellis,J.D.
MN585108	Apis mellifera simensis	The mitochondrial genome of Apis mellifera simensis (Hymenoptera: Apidae), an Ethiopian honey bee	10.1080/23802359.2019.1693307	Boardman,L., Eimanifar,A., Kimball,R.T., Braun,E.L., Fuchs,S., Grunewald,B. and Ellis,J.D.
MN585109	Apis mellifera adansonii	The complete mitochondrial genome of the West African honey bee Apis mellifera adansonii (Insecta: Hymenoptera: Apidae)	23802359.2019.1693308	Boardman,L., Eimanifar,A., Kimball,R.T., Braun,E.L., Fuchs,S., Grunewald,B. and Ellis,J.D.
MN585110	Apis mellifera iberiensis	The mitochondrial genome of the Spanish honey bee, Apis mellifera iberiensis (Insecta: Hymenoptera: Apidae), from Portugal	10.1080/23802359.2019.1693920	Boardman,L., Eimanifar,A., Kimball,R.T., Braun,E.L., Fuchs,S., Grunewald,B. and Ellis,J.D.
MN714161	Apis mellifera jemenitica	The complete mitochondrial genome of Apis mellifera jemenitica (Insecta: Hymenoptera: Apidae), the Arabian honey bee	10.1080/23802359.2020.1717383	Boardman,L., Eimanifar,A., Kimball,R.T., Braun,E.L., Fuchs,S., Grunewald,B. and Ellis,J.D.
MN714162	Apis mellifera ruttneri	The mitochondrial genome of the Maltese honey bee, Apis mellifera ruttneri (Insecta: Hymenoptera: Apidae)	10.1080/23802359.2020.1717384	Boardman,L., Eimanifar,A., Kimball,R.T., Braun,E.L., Fuchs,S., Grunewald,B. and Ellis,J.D.
MN733955	Apis mellifera sinisxinyuan	The complete mitochondrial genome of the Xinyuan honey bee, Apis mellifera sinisxinyuan (Insecta: Hymenoptera: Apidae)	10.1080/23802359.2019.1705927	Yang,J., Jiao,Z., Wen,X., Liu,B., Huang,J. and Ding,G.
MT188686	Apis mellifera anatoliaca	Mitochondrial genome of Apis mellifera anatoliaca (Hymenoptera:Apidae) - the Anatolian honey bee	10.1080/23802359.2020.1751737	Boardman,L., Kimball,R.T., Braun,E.L., Fuchs,S., Grunewald,B. and Ellis,J.D.
NC_001566	Apis mellifera ligustica	The mitochondrial genome of the honeybee Apis mellifera: complete sequence and genome organization	PMC1205303	Crozier,R.H. and Crozier,Y.C.
KY926884	Apis mellifera mellifera			Eimanifar,A., Kimball,R.T., Braun,E.L. and Ellis,J.D.	no known publications associated with these mtgenomes
KY926882	Apis mellifera syriaca			Eimanifar,A., Kimball,R.T., Braun,E.L. and Ellis,J.D.	no known publications associated with these mtgenomes
KY926883	Apis mellifera intermissa			Eimanifar,A., Kimball,R.T., Braun,E.L. and Ellis,J.D.	no known publications associated with these mtgenomes
GQ162109	Apis cerana	The complete mitochondrial genome of the Asiatic cavity-nesting honeybee Apis cerana (Hymenoptera: Apidae)	10.1371/journal.pone.0023008	Hong-Wei Tan , Guo-Hua Liu, Xia Dong, Rui-Qing Lin, Hui-Qun Song, Si-Yang Huang, Zi-Guo Yuan, Guang-Hui Zhao, Xing-Quan Zhu
