# Supplementary material for: The Carniolan Honeybee from Slovenia—A Complete and Annotated Mitochondrial Genome with Comparisons to Closely Related Apis mellifera Subspecies
Source: Insects. 2022 Apr 22;13(5):403. doi: 10.3390/insects13050403 (PMC9146700; doi:10.3390/insects13050403)
Supplement: Supplementary file 1 [file insects-13-00403-s001.zip › S2.xlsx]

## Sheet: start_stop_codons
Light strand
Gene	Start codon	Stop codon
nd2	ATC	TAA
cox1	ATA	T**
cox2	ATT	TAA
atp8	ATT	TAA
atp6	ATG	TAA
cox3	ATG	TAA
nd3	ATA	TAA
nd6	ATT	TAA
cytb	ATG	TAA
Heavy strand
Gene	Start codon	Stop codon
nd5	ATT	TAA
nd4	ATA	TAA
nd4l	ATT	TAA
nd1	ATT	TAA
** truncated stop codon, completed after addition of A residues to mRNA
