# Supplementary material for: The Carniolan Honeybee from Slovenia—A Complete and Annotated Mitochondrial Genome with Comparisons to Closely Related Apis mellifera Subspecies
Source: Insects. 2022 Apr 22;13(5):403. doi: 10.3390/insects13050403 (PMC9146700; doi:10.3390/insects13050403)
Supplement: Supplementary file 1 [file insects-13-00403-s001.zip › S3.xlsx]

## Sheet: Sheet1
Type	Product	Minimum	Maximum	Polymorphism Type	Polymorphism Min	Polymorphism Max	Reference Nucleotide(s)	Variant Nucleotide(s) (REFLigustica)	Amino Acid Change	Protein Effect
tRNA	tRNA-Ser	116	178	SNP (transition)	159	159	G	A
tRNA	tRNA-Gln	281	343	SNP (transversion)	296	296	T	A
tRNA	tRNA-Gln	281	343	SNP (transition)	330	330	T	C
tRNA	tRNA-Trp	1715	1786	SNP (transversion)	1735	1735	T	A
rRNA	16s rRNA	13282	14648	SNP (transition)	13284	13284	C	T
rRNA	16s rRNA	13282	14648	Deletion (tandem repeat)	13288	13289	AT
rRNA	16s rRNA	13282	14648	SNP (transition)	13506	13506	G	A
rRNA	16s rRNA	13282	14648	SNP (transition)	14018	14018	T	C
rRNA	16s rRNA	13282	14648	SNP (transition)	14540	14540	C	T
rRNA	16s rRNA	13282	14648	Insertion (tandem repeat)	14553	14552		AA
rRNA	16s rRNA	13282	14648	Insertion (tandem repeat)	14578	14577		ATAT
rRNA	12s rRNA	14719	15502	SNP (transition)	14764	14764	T	C
rRNA	12s rRNA	14719	15502	Insertion	14983	>14983	C	TA
rRNA	12s rRNA	14719	15502	SNP (transversion)	15115	15115	A	C
rRNA	12s rRNA	14719	15502	Insertion	15326	15325		G
PCG	nd2	487	1488	SNP (transition)	526	526	C	T	L -> F	Substitution
PCG	nd2	487	1488	SNP (transversion)	1095	1095	A	T	L -> F	Substitution
PCG	cox1	1787	3347	SNP (transition)	1926	1926	A	G	N -> S	Substitution
PCG	cox1	1787	3347	SNP (transition)	2317	2317	T	C		None
PCG	cox2	3609	4286	SNP (transition)	3623	3623	C	T		None
PCG	cox2	3609	4286	SNP (transition)	3758	3758	T	C		None
PCG	cox2	3609	4286	SNP (transition)	4233	4233	G	A	V -> I	Substitution
PCG	atp8	4435	4593	SNP (transition)	4557	4557	G	A		None
PCG	cox3	5276	6055	SNP (transversion)	5486	5486	A	T	T -> S	Substitution
PCG	nd3	6174	6527	SNP (transition)	6348	6348	T	C		None
PCG	nd5	6883	8547	SNP (transversion)	7821	7821	A	C	S -> A	Substitution
PCG	nd5	6883	8547	SNP (transition)	8080	8080	T	C		None
PCG	nd5	6883	8547	SNP (transition)	8245	8245	T	C		None
PCG	nd5	6883	8547	SNP (transition)	8404	8404	G	A		None
PCG	nd4	8635	9978	SNP (transition)	8866	8866	A	G		None
PCG	nd4	8635	9978	SNP (transversion)	9082	9082	A	T	F -> L	Substitution
PCG	nd4	8635	9978	SNP (transition)	9352	9352	T	C		None
PCG	nd4	8635	9978	SNP (transition)	9763	9763	T	C		None
PCG	nd4	8635	9978	SNP (transition)	9795	9795	C	T	D -> N	Substitution
PCG	nd4	8635	9978	SNP (transversion)	9826	9826	A	T	F -> L	Substitution
PCG	cytb	10995	12146	SNP (transversion)	11042	11042	T	A	I -> M	Substitution
PCG	cytb	10995	12146	SNP (transition)	11768	11768	T	C		None
PCG	nd1	12293	13210	SNP (transition)	12316	12316	C	T	V -> M	Substitution
PCG	nd1	12293	13210	SNP (transition)	13175	13175	A	G		None
control_region		15503	16447	Insertion	15518	15517		ATTTTTAATATATATATATATATATATAT
control_region		15503	16447	SNP (transversion)	15547	15547	T	G
control_region		15503	16447	SNP (transition)	15600	15600	T	C
control_region		15503	16447	Insertion (tandem repeat)	15619	15618		T
control_region		15503	16447	Deletion	15708	15877	ATATATATATATATATATAATTAAATATATATATATATATATATATATATATATATATATATATATATATATATATATATATATATATATATATATATATATATATATATATATATATATATATATATATATATTTATAATTATATAAATATATATATAAATATATATAT
control_region		15503	16447	SNP (transition)	16135	16135	T	C
control_region		15503	16447	Deletion (tandem repeat)	16255	16255	A
control_region		15503	16447	SNP (transition)	16268	16268	C	T
control_region		15503	16447	Insertion	16284	16284	A	CTTTTTTAAAAAAATAAAAAACT
control_region		15503	16447	SNP (transversion)	16289	16289	A	T
control_region		15503	16447	Substitution	16314	16315	TA	AT
control_region		15503	16447	SNP (transversion)	16320	16320	T	A
control_region		15503	16447	SNP (transversion)	16323	16323	A	T
control_region		15503	16447	Substitution	16329	16330	TA	AT
intergenic region				Insertion	194	193		TTAGATAAATATTAA
intergenic region				SNP (transversion)	197	197	A	T
intergenic region				Substitution	201	202	TA	AT
intergenic region				SNP (transition)	1574	1574	G	A
intergenic region				Deletion	1663	1669	CCTTTTT
intergenic region				Deletion (tandem repeat)	1687	1687	T
intergenic region				Insertion (tandem repeat)	3421	3420		C
intergenic region				Insertion (tandem repeat)	3462	3461		T
intergenic region				Insertion (tandem repeat)	6091	6090		TA
intergenic region				SNP (transition)	6676	6676	T	C
intergenic region				Deletion	6693	6694	AT
