# Supplementary material for: The Carniolan Honeybee from Slovenia—A Complete and Annotated Mitochondrial Genome with Comparisons to Closely Related Apis mellifera Subspecies
Source: Insects. 2022 Apr 22;13(5):403. doi: 10.3390/insects13050403 (PMC9146700; doi:10.3390/insects13050403)
Supplement: Supplementary file 1 [file insects-13-00403-s001.zip › S4.xlsx]

## Sheet: SI_AT_control_region_polymorphi
Type	Minimum	Maximum	Polymorphism Type	Polymorphism Min	Polymorphism Max	Reference Nucleotide(s)	Variant Nucleotide(s) ATCarnica	Amino Acid Change	Protein Effect
control_region	15503	16447	SNP (transition)	15509	15509	T	C	nan	nan
control_region	15503	16447	SNP (transversion)	15520	15520	A	T	nan	nan
control_region	15503	16447	SNP (transversion)	15522	15522	A	T	nan	nan
control_region	15503	16447	Insertion	15525	15524	nan	ATATATATATATATATATATATATATATAT	nan	nan
control_region	15503	16447	SNP (transition)	15600	15600	T	C	nan	nan
control_region	15503	16447	Insertion (tandem repeat)	15619	15618	nan	T	nan	nan
control_region	15503	16447	Insertion (tandem repeat)	15682	15681	nan	T	nan	nan
control_region	15503	16447	SNP (transition)	15712	15712	A	G	nan	nan
control_region	15503	16447	Deletion	15732	15903	ATATATATATATATATATATATATATATATATATATATATATATATATATATATATATATATATATATATATATATATATATATATATATATATATATATATATATATATTTATAATTATATAAATATATATATAAATATATATATATATATATATATATATATATAATATT	nan	nan	nan
control_region	15503	16447	Insertion (tandem repeat)	16209	16208	nan	A	nan	nan
control_region	15503	16447	SNP (transition)	16268	16268	C	T	nan	nan
control_region	15503	16447	Substitution	16278	16279	TA	AT	nan	nan
control_region	15503	16447	Insertion	16285	16284	nan	CTTTTTAAAAAAAAAATAAAAAACT	nan	nan
control_region	15503	16447	SNP (transversion)	16289	16289	A	T	nan	nan
control_region	15503	16447	Substitution	16314	16315	TA	AT	nan	nan
control_region	15503	16447	SNP (transversion)	16320	16320	T	A	nan	nan
control_region	15503	16447	SNP (transversion)	16323	16323	A	T	nan	nan
control_region	15503	16447	Substitution	16329	16330	TA	AT	nan	nan

## Sheet: SI_AT_genes_polymorphisms
Type	Gene Name	Minimum	Maximum	Polymorphism Type	Polymorphism Min	Polymorphism Max	Reference Nucleotide(s)	Variant Nucleotide(s) (ATCarnica)	Amino Acid Change	Protein Effect
gene	ND2	487	1488	SNP (transition)	879	879	T	C	nan	None
gene	ND2	487	1488	SNP (transversion)	1095	1095	A	T	L -> F	Substitution
gene	COX1	1787	3347	SNP (transition)	1926	1926	A	G	N -> S	Substitution
gene	COX1	1787	3347	SNP (transition)	2317	2317	T	C	nan	None
gene	COX2	3609	4286	SNP (transition)	3623	3623	C	T	nan	None
gene	COX2	3609	4286	SNP (transition)	3758	3758	T	C	nan	None
gene	COX3	5276	6055	SNP (transversion)	5486	5486	A	T	T -> S	Substitution
gene	ND5	6883	8547	SNP (transversion)	6988	6988	A	T	nan	None
gene	ND5	6883	8547	SNP (transversion)	7821	7821	A	C	S -> A	Substitution
gene	ND5	6883	8547	SNP (transition)	8245	8245	T	C	nan	None
gene	ND5	6883	8547	SNP (transition)	8404	8404	G	A	nan	None
gene	ND4	8635	9978	SNP (transition)	9352	9352	T	C	nan	None
gene	ND4	8635	9978	SNP (transition)	9604	9604	C	T	nan	None
gene	ND4	8635	9978	SNP (transition)	9763	9763	T	C	nan	None
gene	ND4	8635	9978	SNP (transition)	9795	9795	C	T	D -> N	Substitution
gene	ND4	8635	9978	SNP (transversion)	9826	9826	A	T	F -> L	Substitution
gene	CYTB	10995	12146	SNP (transversion)	11042	11042	T	A	I -> M	Substitution
gene	CYTB	10995	12146	SNP (transition)	11249	11249	C	T	nan	None
gene	CYTB	10995	12146	SNP (transition)	11492	11492	T	C	nan	None
gene	ND1	12293	13210	SNP (transition)	12316	12316	C	T	V -> M	Substitution

## Sheet: SI_AT_polymorphisms_not_in_feat
	Type	Minimum	Maximum	Polymorphism Type	Reference Nucleotide(s)	Variant Nucleotide(s) (ATCarnica)
25	Polymorphism	188	187	Insertion	nan	ATTAATTTAGATAAAT
31	Polymorphism	1663	1669	Deletion	CCTTTTT	nan
32	Polymorphism	1687	1687	Deletion (tandem repeat)	T	nan
36	Polymorphism	3462	3461	Insertion (tandem repeat)	nan	T
41	Polymorphism	6676	6676	SNP (transition)	T	C
42	Polymorphism	6689	6690	Substitution	AT	TA
43	Polymorphism	6692	6692	SNP (transversion)	A	T
44	Polymorphism	6694	6694	SNP (transversion)	T	A

## Sheet: SI_AT_rRNA_polymorphisms
Type	Minimum	Maximum	Polymorphism Type	Polymorphism Min	Polymorphism Max	Reference Nucleotide(s)	Variant Nucleotide(s)(ATCarnica)	Amino Acid Change	Protein Effect
rRNA	13282	14648	Deletion (tandem repeat)	13288	13289	AT	nan	nan	nan
rRNA	13282	14648	SNP (transition)	13506	13506	G	A	nan	nan
rRNA	13282	14648	Deletion (tandem repeat)	14553	14553	A	nan	nan	nan
rRNA	13282	14648	SNP (transversion)	14575	14575	T	A	nan	nan
rRNA	13282	14648	Insertion	14578	14577	nan	TATATAT	nan	nan
rRNA	14719	15502	SNP (transition)	14764	14764	T	C	nan	nan
rRNA	14719	15502	Insertion	14983	>14983	C	TA	nan	nan

## Sheet: SI_AT_tRNA_polymorphisms
Type	Product	Minimum	Maximum	Polymorphism Type	Polymorphism Min	Polymorphism Max	Reference Nucleotide(s)	Variant Nucleotide(s)(ATCarnica)	Amino Acid Change	Protein Effect
tRNA	tRNA-Ser	116	178	SNP (transition)	159	159	G	A	nan	nan
tRNA	tRNA-Gln	281	343	SNP (transversion)	296	296	T	A	nan	nan
tRNA	tRNA-Gln	281	343	SNP (transition)	330	330	T	C	nan	nan
tRNA	tRNA-Ile	418	486	Insertion (tandem repeat)	470	469	nan	TA	nan	nan
tRNA	tRNA-Trp	1715	1786	SNP (transversion)	1735	1735	T	A	nan	nan
tRNA	tRNA-Gly	6108	6173	Insertion (tandem repeat)	6117	6116	nan	TATATA	nan	nan
