# Supplementary material for: The Carniolan Honeybee from Slovenia—A Complete and Annotated Mitochondrial Genome with Comparisons to Closely Related Apis mellifera Subspecies
Source: Insects. 2022 Apr 22;13(5):403. doi: 10.3390/insects13050403 (PMC9146700; doi:10.3390/insects13050403)
Supplement: Supplementary file 1 [file insects-13-00403-s001.zip › S5.xlsx]

## Sheet: Sheet1
Region	Region	Polymorphism	Polymorphism	Alignment Position	SICarnica Position	SICarnica	ATCarnica Position	ATCarnica	REFLigustica Position	REFLigustica	Amino Acid Change
tRNA-Ser	tRNA-Ser	SNPtst	SNP (transition)	159	159	g	159	a	159	a
IR: tRNA-Ser|tRNA-Met	IR1	Ins	Insertion	188	187	deletion	188	attaatttagataaat	188	attaatttagataaat
tRNA-Gln	tRNA-Gln	SNPtsv	SNP (transversion)	312	296	t	312	a	311	a
tRNA-Gln	tRNA-Gln	SNPtst	SNP (transition)	346	330	t	346	c	345	c
NADH dehydrogenase subunit 2	nd2	SNPtsv	SNP (transversion)	1113	1095	a	1113	t	1110	t	L -> F
IR: tRNA-Tyr|tRNA-Trp	IR2	Del	Deletion	1681	1663	ccttttt	1680	deletion	1677	deletion
IR: tRNA-Tyr|tRNA-Trp	IR2	Del	Deletion (tandem repeat)	1705	1687	t	1697	deletion	1694	deletion
tRNA-Trp	tRNA-Trp	SNPtsv	SNP (transversion)	1753	1735	t	1745	a	1742	a
cytochrome c oxidase subunit I	cox1	SNPtst	SNP (transition)	1944	1926	a	1936	g	1933	g	N -> S
cytochrome c oxidase subunit I	cox1	SNPtst	SNP (transition)	2335	2317	t	2327	c	2324	c
IR: tRNA-Leu|cox2	IR3	Ins	Insertion (tandem repeat)	3481	3461	-	3472	t	3470	t
cytochrome c oxidase subunit II	cox2	SNPtst	SNP (transition)	3643	3623	c	3634	t	3632	t
cytochrome c oxidase subunit II	cox2	SNPtst	SNP (transition)	3778	3758	t	3769	c	3767	c
cytochrome c oxidase subunit III	cox3	SNPtsv	SNP (transversion)	5506	5486	a	5497	t	5495	t	T -> S
tRNA-Gly	tRNA-Gly	Ins	Insertion (tandem repeat)	6137	6116	--	6128	ta	6126	ta
IR: tRNA-Arg|tRNA-Asn	IR4	SNPtst	SNP (transition)	6704	6676	t	6695	c	6687	c
IR: tRNA-Arg|tRNA-Asn	IR4	Sub	Substitution	6717	6689	at	6708	ta	6698	ta
IR: tRNA-Arg|tRNA-Asn	IR4	SNPtsv	SNP (transversion)	6720	6692	a	6711	t	6701	t
IR: tRNA-Arg|tRNA-Asn	IR4	SNPtsv	SNP (transversion)	6722	6694	t	6713	a	6703	a
NADH dehydrogenase subunit 5	nd5	SNPtsv	SNP (transversion)	7849	7821	a	7840	c	7830	c	S -> A
NADH dehydrogenase subunit 5	nd5	SNPtst	SNP (transition)	8273	8245	t	8264	c	8254	c
NADH dehydrogenase subunit 5	nd5	SNPtst	SNP (transition)	8432	8404	g	8423	a	8413	a
NADH dehydrogenase subunit 4	nd4	SNPtst	SNP (transition)	9380	9352	t	9371	c	9361	c
NADH dehydrogenase subunit 4	nd4	SNPtst	SNP (transition)	9791	9763	t	9782	c	9772	c
NADH dehydrogenase subunit 4	nd4	SNPtst	SNP (transition)	9823	9795	c	9814	t	9804	t	D -> N
NADH dehydrogenase subunit 4	nd4	SNPtsv	SNP (transversion)	9854	9826	a	9845	t	9835	t	F -> L
cytochrome b	cytb	SNPtsv	SNP (transversion)	11070	11042	t	11061	a	11051	a	I -> M
NADH dehydrogenase subunit 1	nd1	SNPtst	SNP (transition)	12344	12316	c	12335	t	12325	t	V -> M
16S-rRNA	16S-rRNA	Del	Deletion (tandem repeat)	13316	13288	at	13306	--	13296	--
16S-rRNA	16S-rRNA	SNPtst	SNP (transition)	13534	13506	g	13523	a	13513	a
16S-rRNA	16S-rRNA	Ins	Insertion (tandem repeat)	14588	14559	--	14577	at	14567	aa
16S-rRNA	16S-rRNA	Sub	Insertion (tandem repeat)	14608	14577	----	14597	atat	14587	atat
12S-rRNA	12S-rRNA	Ins	SNP (transition)	14798	14764	t	14787	c	14777	c
12S-rRNA	12S-rRNA	SNPtst	Insertion	15017	14983	c-	15006	ta	14996	ta
control region	CR	Ins	insertion	15554	15517	deletion	15542	atttttaatatatatatatatatatatat	15533	atttttaatatatatatatatatatatat
control region	CR	Ins	SNP (transition)	15666	15600	t	15654	c	15644	c
control region	CR	SNPtst	Insertion (tandem repeat)	15685	15618	-	15673	t	15663	t
control region	CR	Ins	Deletion	15778	15709	tatatatatatatatataattaaatatatatatatatatatatatatatatatatatatatatatatatatatatatatatatatatatatatatatatatatatatatatatatatatatatatatatatatttataattatataaatatatatataaatatatatata	15764	deletion	15753	deletion
control region	CR	Del	SNP (transition)	16338	16268	c	16154	t	16142	t
control region	CR	SNPtst	Insertion (tandem repeat)	16359	16288	--	16175	tt	16163	tt
control region	CR	Insertion (tandem repeat)	Insertion (tandem repeat)	16377	16301	deletion	16193	acttttttaaaaaataaaaac	16178	acttttttaaaaaataaaaac
control region	CR	SNPtst	SNP (transition)	16398	16302	c	16214	t	16199	t
control region	CR	SNPtsv	SNP (transversion)	16403	16307	t	16219	a	16204	a
control region	CR	Deletion (tandem repeat)	Deletion (tandem repeat)	16426	16330	a	16241	-	16226	-

## Sheet: missense_only
Region	Region	Polymorphism	Polymorphism	Alignment Position	SICarnica Position	SICarnica	ATCarnica Position	ATCarnica	REFLigustica Position	REFLigustica	Amino Acid Change
NADH dehydrogenase subunit 2	ND2	SNPtsv	SNP (transversion)	1113	1095	a	1113	t	1110	t	L -> F
cytochrome c oxidase subunit I	COX1	SNPtst	SNP (transition)	1944	1926	a	1936	g	1933	g	N -> S
cytochrome c oxidase subunit III	COX3	SNPtsv	SNP (transversion)	5506	5486	a	5497	t	5495	t	T -> S
NADH dehydrogenase subunit 5	ND5	SNPtsv	SNP (transversion)	7849	7821	a	7840	c	7830	c	S -> A
NADH dehydrogenase subunit 4	ND4	SNPtst	SNP (transition)	9823	9795	c	9814	t	9804	t	D -> N
NADH dehydrogenase subunit 4	ND4	SNPtsv	SNP (transversion)	9854	9826	a	9845	t	9835	t	F -> L
cytochrome b	CYTB	SNPtsv	SNP (transversion)	11070	11042	t	11061	a	11051	a	I -> M
NADH dehydrogenase subunit 1	ND1	SNPtst	SNP (transition)	12344	12316	c	12335	t	12325	t	V -> M
