# Supplementary material for: The Carniolan Honeybee from Slovenia—A Complete and Annotated Mitochondrial Genome with Comparisons to Closely Related Apis mellifera Subspecies
Source: Insects. 2022 Apr 22;13(5):403. doi: 10.3390/insects13050403 (PMC9146700; doi:10.3390/insects13050403)
Supplement: Supplementary file 1 [file insects-13-00403-s001.zip › S6.xlsx]

## Sheet: Sheet1
Region	Region	Polymorphism	Polymorphism	Alignment position (bp)	SICarnica position (bp)	SICarnica	ATCarnica position (bp)	ATCarnica	REFLigustica position (bp)	REFLigustica	Amino Acid Change
tRNA-Ser|tRNA-Met	IR1	Del	Deletion (tandem repeat)	218	202	a	218	a	217	-
nd2	nd2	SNPtst	SNP (transition)	544	526	c	544	c	541	t	L -> F
tRNA-Cys|tRNA-Tyr	IR2	SNPtst	SNP (transition)	1592	1574	g	1592	g	1589	a
tRNA-Leu|cox2	IR3	Ins	Insertion (tandem repeat)	3439	3420	-	3430	-	3428	c
cox2	cox2	SNPtst	SNP (transition)	4253	4233	g	4244	g	4242	a	V -> I
atp8	atp8	SNPtst	SNP (transition)	4577	4557	g	4568	g	4566	a
nd3	nd3	SNPtst	SNP (transition)	6376	6348	t	6367	t	6359	c
tRNA-Arg|tRNA-Asn	IR4	Del	Deletion	6712	6684	at	6703	at	6694	--
nd5	nd5	SNPtst	SNP (transition)	8108	8080	t	8099	t	8089	c
nd4	nd4	SNPtst	SNP (transition)	8894	8866	a	8885	a	8875	g
nd4	nd4	SNPtsv	SNP (transversion)	9110	9082	a	9101	a	9091	t	F -> L
cytb	cytb	SNPtst	SNP (transition)	11796	11768	t	11787	t	11777	c
nd1	nd1	SNPtst	SNP (transition)	13203	13175	a	13194	a	13184	g
16S rRNA	16S rRNA	SNPtst	SNP (transition)	13312	13284	c	13303	c	13293	t
16S rRNA	16S rRNA	SNPtst	SNP (transition)	14046	14018	t	14035	t	14025	c
16S rRNA	16S rRNA	SNPtst	SNP (transition)	14568	14540	c	14557	c	14547	t
16S rRNA	16S rRNA	Ins	Insertion (tandem repeat)	14589	14559	-	14578	t	14568	a
12S rRNA	12S rRNA	SNPtsv	SNP (transversion)	15150	15115	a	15139	a	15129	c
12S rRNA	12S rRNA	Ins	Insertion	15361	15325	-	15349	-	15340	g
control region	control region	SNPtsv	SNP (transversion)	15613	15547	t	15601	t	15591	g
control region	control region	SNPtst	SNP (transition)	16204	16135	t	16020	t	16010	c
control region	control region	Del	Deletion (tandem repeat)	16325	16255	a	16141	a	16129	-
control region	control region	SNPtsv	SNP (transversion)	16354	16284	a	16170	a	16158	c
